# Supplementary material for: Linezolid Serum Concentration Variability Among Critically Ill Patients Based on Renal Function and Continuous Renal Replacement Therapy Administration
Source: Antibiotics (Basel). 2025 Nov 21;14(12):1188. doi: 10.3390/antibiotics14121188 (PMC12729784; doi:10.3390/antibiotics14121188)
Supplement: Supplementary file 1 [file antibiotics-14-01188-s001.zip]

Archive with 1 entries (1 files):
- antibiotics-3906809-supplementary.pdf
